# Supplementary material for: Understanding Outdoor Gyms in Public Open Spaces: A Systematic Review and Integrative Synthesis of Qualitative and Quantitative Evidence
Source: Int J Environ Res Public Health. 2018 Mar 25;15(4):590. doi: 10.3390/ijerph15040590 (PMC5923632; doi:10.3390/ijerph15040590)
Supplement: Supplementary file 1 [file ijerph-15-00590-s001.zip]

Archive with 2 entries (2 files):
- Table S1. Data Extraction.pdf
- Table S2. Quality Assessment.pdf
